# Supplementary material for: Upregulation of mRNA Expression of ADGRD1/GPR133 and ADGRG7/GPR128 in SARS-CoV-2-Infected Lung Adenocarcinoma Calu-3 Cells
Source: Cells. 2024 May 7;13(10):791. doi: 10.3390/cells13100791 (PMC11119037; doi:10.3390/cells13100791)
Supplement: Supplementary file 1 [file cells-13-00791-s001.zip]

Archive with 1 entries (1 files):
- cells-2958585-supplementary.pdf
